# Supplementary material for: Remnant of the late Permian superplume that generated the Siberian Traps inferred from geomagnetic data
Source: Nat Commun. 2023 Mar 10;14:1311. doi: 10.1038/s41467-023-37053-3 (PMC10006221; doi:10.1038/s41467-023-37053-3)
Supplement: Supplementary file 3 — Source Data [file 41467_2023_37053_MOESM3_ESM.xlsx]

## Sheet: Sheet1
C-response/Km
Period/days	Station code	GMlongitude	GMlatitude	C-real component	C-imaginary component	C-error
113.78	AAA	152.94	34.31	1450.46	-250.652	256.172
85.33	AAA	152.94	34.31	1229	-285.058	244.902
68.27	AAA	152.94	34.31	1332.41	-457.609	236.141
56.89	AAA	152.94	34.31	1317.77	-302.365	111.222
42.67	AAA	152.94	34.31	1228.24	-347.39	131.265
34.13	AAA	152.94	34.31	1064.34	-333.075	132.316
28.44	AAA	152.94	34.31	1060.21	-364.423	58.437
21.33	AAA	152.94	34.31	1042.19	-299.689	53.428
17.07	AAA	152.94	34.31	951.609	-249.343	72.473
14.22	AAA	152.94	34.31	929.879	-197.458	49.416
10.67	AAA	152.94	34.31	853.095	-227.038	47.121
8.53	AAA	152.94	34.31	820.034	-265.705	41.332
7.11	AAA	152.94	34.31	832.104	-246.395	28.138
5.33	AAA	152.94	34.31	792.844	-201.185	30.583
4.27	AAA	152.94	34.31	760.95	-204.186	28.432
3.56	AAA	152.94	34.31	721.42	-187.666	21.847
113.78	ARS	140.05	49.2	1259.88	-598.904	168.88
85.33	ARS	140.05	49.2	1190.67	-625.755	86.95
68.27	ARS	140.05	49.2	1242.88	-490.724	113.762
56.89	ARS	140.05	49.2	1109	-478.901	91.007
42.67	ARS	140.05	49.2	1021.73	-305.857	76.02
34.13	ARS	140.05	49.2	856.171	-492.546	74.994
28.44	ARS	140.05	49.2	853.74	-424.297	46.115
21.33	ARS	140.05	49.2	872.854	-374.211	56.167
17.07	ARS	140.05	49.2	788.918	-301.975	62.234
14.22	ARS	140.05	49.2	733.507	-264.179	37.233
10.67	ARS	140.05	49.2	709.997	-277.217	44.878
8.53	ARS	140.05	49.2	675.251	-233.974	49.484
7.11	ARS	140.05	49.2	630.451	-242.6	35.894
5.33	ARS	140.05	49.2	560.605	-182.338	38.715
4.27	ARS	140.05	49.2	598.431	-155.758	42.028
3.56	ARS	140.05	49.2	597.734	-108.567	32.862
113.78	ASH	135.29	31.06	1254.82	-339.239	284.229
85.33	ASH	135.29	31.06	650.176	-586.319	332.614
68.27	ASH	135.29	31.06	1150.24	-409.203	292.91
56.89	ASH	135.29	31.06	1169.37	-169.636	166.8
42.67	ASH	135.29	31.06	987.134	-395.456	124.316
34.13	ASH	135.29	31.06	1131.71	-406.08	102.927
28.44	ASH	135.29	31.06	1023.55	-330.578	49.117
21.33	ASH	135.29	31.06	1071.71	-345.054	57.546
17.07	ASH	135.29	31.06	943.159	-259.826	68.01
14.22	ASH	135.29	31.06	874.736	-243.946	38.071
10.67	ASH	135.29	31.06	927.228	-176.628	33.305
8.53	ASH	135.29	31.06	879.273	-165.941	28.889
7.11	ASH	135.29	31.06	851.741	-122.354	25.677
5.33	ASH	135.29	31.06	884.666	-122.479	29.967
4.27	ASH	135.29	31.06	831.423	-98.028	25.711
3.56	ASH	135.29	31.06	785.696	-55.656	21.283
113.78	BGY	112.66	28.27	621.495	-807.387	459.218
85.33	BGY	112.66	28.27	1624.45	-816.885	320.176
68.27	BGY	112.66	28.27	890.215	-531.887	283.459
56.89	BGY	112.66	28.27	991.897	-488.941	206.57
42.67	BGY	112.66	28.27	850.812	-598.782	192.917
34.13	BGY	112.66	28.27	1191.09	-360.423	137.747
28.44	BGY	112.66	28.27	1157.99	-388.509	76.393
21.33	BGY	112.66	28.27	943.766	-316.35	66.885
17.07	BGY	112.66	28.27	835.241	-185.465	82.125
14.22	BGY	112.66	28.27	929.765	-158.28	59.141
10.67	BGY	112.66	28.27	886.784	-159.565	49.407
8.53	BGY	112.66	28.27	858.582	-142.701	44.579
7.11	BGY	112.66	28.27	857.503	-161.127	34.532
5.33	BGY	112.66	28.27	800.793	-60.925	36.552
4.27	BGY	112.66	28.27	808.655	-21.219	41.936
3.56	BGY	112.66	28.27	793.086	-13.855	33.676
113.78	BOX	123.61	53.45	901.746	-607.052	244.909
85.33	BOX	123.61	53.45	1437.9	-629.47	215.853
68.27	BOX	123.61	53.45	1169.54	-390.534	213.733
56.89	BOX	123.61	53.45	955.596	-346.245	173.774
42.67	BOX	123.61	53.45	818.678	-231.149	143.831
34.13	BOX	123.61	53.45	911.65	-431.37	130.115
28.44	BOX	123.61	53.45	763.446	-439.182	83.639
21.33	BOX	123.61	53.45	904.402	-327.784	77.118
17.07	BOX	123.61	53.45	851.274	-346.001	80.965
14.22	BOX	123.61	53.45	791.565	-266.049	58.904
10.67	BOX	123.61	53.45	662.266	-368.191	61.322
8.53	BOX	123.61	53.45	673.447	-257.442	55.913
7.11	BOX	123.61	53.45	636.938	-311.26	46.953
5.33	BOX	123.61	53.45	582.59	-181.551	52.955
4.27	BOX	123.61	53.45	577.278	-125.962	62.757
3.56	BOX	123.61	53.45	578.412	-168.979	47.564
113.78	ELT	112.09	26.27	1684.43	-313.64	288.093
85.33	ELT	112.09	26.27	1268.35	-67.654	341.601
68.27	ELT	112.09	26.27	878.301	-106.084	383.534
56.89	ELT	112.09	26.27	1166.74	0.292	208.339
42.67	ELT	112.09	26.27	937.839	-325.649	197.344
34.13	ELT	112.09	26.27	1037.17	-243.02	114.925
28.44	ELT	112.09	26.27	1001.2	-271.55	68.155
21.33	ELT	112.09	26.27	964.969	-184.886	64.636
17.07	ELT	112.09	26.27	1022.52	-159.717	80.005
14.22	ELT	112.09	26.27	995.505	-157.852	45.434
10.67	ELT	112.09	26.27	937.314	-259.012	45.65
8.53	ELT	112.09	26.27	959.791	-183.348	46.883
7.11	ELT	112.09	26.27	933.411	-126.965	36.698
5.33	ELT	112.09	26.27	891.178	-49.128	40.059
4.27	ELT	112.09	26.27	880.314	-57.488	41.217
3.56	ELT	112.09	26.27	872.912	-31.286	35.038
113.78	KGD	150.64	41.22	1188.94	-379.678	550.183
85.33	KGD	150.64	41.22	1896.86	-295.66	456.322
68.27	KGD	150.64	41.22	1049.58	-973.442	473.394
56.89	KGD	150.64	41.22	1355.86	-705.367	347.848
42.67	KGD	150.64	41.22	1038.1	-592.61	325.289
34.13	KGD	150.64	41.22	572.161	178.646	437.528
28.44	KGD	150.64	41.22	949.049	-252.61	207.408
21.33	KGD	150.64	41.22	957.089	-201.4	168.612
17.07	KGD	150.64	41.22	932.675	-260.002	170.547
14.22	KGD	150.64	41.22	834.562	-290.447	114.708
10.67	KGD	150.64	41.22	804.207	-126.776	108.09
8.53	KGD	150.64	41.22	824.636	-296.408	90.386
7.11	KGD	150.64	41.22	803.217	-126.786	64.877
5.33	KGD	150.64	41.22	717.913	-240.314	64.209
4.27	KGD	150.64	41.22	763.655	-170.305	61.43
3.56	KGD	150.64	41.22	690.51	-92.461	45.109
113.78	KIV	113.54	47.58	1414.47	-469.416	161.496
85.33	KIV	113.54	47.58	1441.51	-474.877	121.861
68.27	KIV	113.54	47.58	1333.69	-420.505	91.79
56.89	KIV	113.54	47.58	1302.69	-435.032	56.874
42.67	KIV	113.54	47.58	1286.63	-436.38	49.228
34.13	KIV	113.54	47.58	1147.95	-440.562	46.027
28.44	KIV	113.54	47.58	1091.57	-370.484	27.778
21.33	KIV	113.54	47.58	1043.14	-323.206	32.02
17.07	KIV	113.54	47.58	1030.49	-272.508	34.111
14.22	KIV	113.54	47.58	985.739	-248.6	23.765
10.67	KIV	113.54	47.58	957.109	-257.377	23.51
8.53	KIV	113.54	47.58	888.827	-231.802	21.448
7.11	KIV	113.54	47.58	888.862	-211.411	18.392
5.33	KIV	113.54	47.58	827.417	-172	22.889
4.27	KIV	113.54	47.58	806.038	-153.679	24.817
3.56	KIV	113.54	47.58	809.53	-150.134	19.612
113.78	KSH	151.65	30.73	1349.82	-310.273	245.602
85.33	KSH	151.65	30.73	1309.67	-396.745	246.29
68.27	KSH	151.65	30.73	1587.74	-464.928	153.744
56.89	KSH	151.65	30.73	1439.28	-431.352	113.929
42.67	KSH	151.65	30.73	1225.96	-381.841	117.512
34.13	KSH	151.65	30.73	1126.96	-396.785	93.93
28.44	KSH	151.65	30.73	1095.2	-335.577	41.54
21.33	KSH	151.65	30.73	1071.32	-305.648	53.416
17.07	KSH	151.65	30.73	1033.31	-369.15	67.039
14.22	KSH	151.65	30.73	913.057	-311.121	36.298
10.67	KSH	151.65	30.73	888.003	-284.878	38.447
8.53	KSH	151.65	30.73	892.872	-228.141	41.216
7.11	KSH	151.65	30.73	853.043	-229.394	33.183
5.33	KSH	151.65	30.73	777.369	-195.491	33.927
4.27	KSH	151.65	30.73	781.762	-149.115	35.538
3.56	KSH	151.65	30.73	701.372	-176.812	28.638
113.78	KZN	131.71	49.8	-2639.4	-1080.19	877.851
85.33	KZN	131.71	49.8	-590.226	-627.945	559.168
68.27	KZN	131.71	49.8	971.63	-664.471	299.801
56.89	KZN	131.71	49.8	49.381	-514.977	361.919
42.67	KZN	131.71	49.8	653.195	-529.262	211.261
34.13	KZN	131.71	49.8	951.412	-520.674	118.877
28.44	KZN	131.71	49.8	830.132	-427.436	91.899
21.33	KZN	131.71	49.8	865.678	-456.725	74.616
17.07	KZN	131.71	49.8	940.652	-435.554	90.406
14.22	KZN	131.71	49.8	820.228	-270.568	59.474
10.67	KZN	131.71	49.8	771.981	-295.376	53.313
8.53	KZN	131.71	49.8	754.207	-196.401	55.129
7.11	KZN	131.71	49.8	755.417	-262.976	43.403
5.33	KZN	131.71	49.8	695.727	-190.764	45.131
4.27	KZN	131.71	49.8	724.963	-188.645	48.991
3.56	KZN	131.71	49.8	702.094	-130.602	39.965
113.78	MOS	121.67	51.08	1023	-501.176	184.875
85.33	MOS	121.67	51.08	1204.07	-560.069	143.822
68.27	MOS	121.67	51.08	1254.67	-576.824	168.04
56.89	MOS	121.67	51.08	1090.55	-544.011	99.924
42.67	MOS	121.67	51.08	943.885	-427.355	87.322
34.13	MOS	121.67	51.08	1033.43	-438.542	62.931
28.44	MOS	121.67	51.08	1020.32	-362.454	48.654
21.33	MOS	121.67	51.08	935.063	-356.008	52.106
17.07	MOS	121.67	51.08	922.275	-345.706	47.544
14.22	MOS	121.67	51.08	819.116	-270.058	34.653
10.67	MOS	121.67	51.08	849.882	-258.654	37.247
8.53	MOS	121.67	51.08	807.13	-188.986	39.168
7.11	MOS	121.67	51.08	773.163	-221.037	31.869
5.33	MOS	121.67	51.08	782.502	-173.566	32.989
4.27	MOS	121.67	51.08	766.894	-157.529	38.143
3.56	MOS	121.67	51.08	750.056	-144.451	30.689
113.78	NVS	159.93	45.47	597.857	-289.279	111.267
85.33	NVS	159.93	45.47	1045.38	-439.131	106.89
68.27	NVS	159.93	45.47	1211.23	-489.352	84.906
56.89	NVS	159.93	45.47	965.392	-379.544	69.323
42.67	NVS	159.93	45.47	982.042	-319.945	59.942
34.13	NVS	159.93	45.47	884.527	-369.585	43.822
28.44	NVS	159.93	45.47	810.548	-335.238	30.714
21.33	NVS	159.93	45.47	819.454	-316.378	38.027
17.07	NVS	159.93	45.47	781.842	-281.987	38.071
14.22	NVS	159.93	45.47	698.665	-223.112	26.977
10.67	NVS	159.93	45.47	695.591	-222.732	30.071
8.53	NVS	159.93	45.47	674.221	-216.904	28.249
7.11	NVS	159.93	45.47	665.585	-231.063	22.843
5.33	NVS	159.93	45.47	583.585	-182.66	25.351
4.27	NVS	159.93	45.47	640.104	-142.748	27.639
3.56	NVS	159.93	45.47	608.943	-116.374	22.167
113.78	ODE	112.69	43.67	1428.78	-543.27	140.794
85.33	ODE	112.69	43.67	1404.33	-512.556	88.656
68.27	ODE	112.69	43.67	1443.01	-467.544	71.635
56.89	ODE	112.69	43.67	1272.99	-403.707	49.5
42.67	ODE	112.69	43.67	1212.88	-404.377	54.04
34.13	ODE	112.69	43.67	1170.92	-460.244	38.611
28.44	ODE	112.69	43.67	1135.98	-377.32	27.008
21.33	ODE	112.69	43.67	1086.73	-297.01	34.125
17.07	ODE	112.69	43.67	1019.14	-308.551	32.274
14.22	ODE	112.69	43.67	994.204	-269.106	20.613
10.67	ODE	112.69	43.67	955.949	-245.205	22.42
8.53	ODE	112.69	43.67	884.856	-269.915	20.696
7.11	ODE	112.69	43.67	886.056	-239.18	18.362
5.33	ODE	112.69	43.67	831.018	-173.18	19.888
4.27	ODE	112.69	43.67	785.17	-166.59	20.742
3.56	ODE	112.69	43.67	799.053	-176.289	17.165
113.78	SVD	142.2	49.22	1039.27	-359.037	235.666
85.33	SVD	142.2	49.22	1266.07	-669.546	302.93
68.27	SVD	142.2	49.22	1467.02	-500.743	155.661
56.89	SVD	142.2	49.22	1230.3	-355.169	145.885
42.67	SVD	142.2	49.22	757.24	-173.436	133.094
34.13	SVD	142.2	49.22	787.883	-483.601	136.106
28.44	SVD	142.2	49.22	661.418	-265.956	64.438
21.33	SVD	142.2	49.22	808.35	-141.855	74.409
17.07	SVD	142.2	49.22	841.361	-320.754	76.773
14.22	SVD	142.2	49.22	580.709	-235.645	50.179
10.67	SVD	142.2	49.22	689.65	-370.988	56.262
8.53	SVD	142.2	49.22	739.809	-321.237	54.412
7.11	SVD	142.2	49.22	699.772	-281.619	42.01
5.33	SVD	142.2	49.22	612.277	-221.578	49.344
4.27	SVD	142.2	49.22	580.669	-212.004	49.514
3.56	SVD	142.2	49.22	634.118	-193.018	40.954
113.78	TFS	123.99	36.96	1114.41	-267.928	160.532
85.33	TFS	123.99	36.96	1503.11	-370.454	99.557
68.27	TFS	123.99	36.96	1273.06	-418.162	112.561
56.89	TFS	123.99	36.96	1308.13	-385.505	81.402
42.67	TFS	123.99	36.96	1313.14	-423.825	68.255
34.13	TFS	123.99	36.96	1253.85	-436.543	54.664
28.44	TFS	123.99	36.96	1203.83	-378.216	30.296
21.33	TFS	123.99	36.96	1182.07	-266.16	32.199
17.07	TFS	123.99	36.96	1102.13	-283.762	30.677
14.22	TFS	123.99	36.96	1103.08	-251.251	19.411
10.67	TFS	123.99	36.96	1056.56	-209.523	20.755
8.53	TFS	123.99	36.96	1018.81	-213.877	19.006
7.11	TFS	123.99	36.96	997.316	-199.675	16.41
5.33	TFS	123.99	36.96	974.89	-135.548	18.149
4.27	TFS	123.99	36.96	938.546	-106.945	18.198
3.56	TFS	123.99	36.96	924.866	-103.97	14.586
113.78	TKT	146.22	33.13	1361.47	-287.574	245.803
85.33	TKT	146.22	33.13	1021.4	-730.333	210.926
68.27	TKT	146.22	33.13	1242.99	-395.246	143.982
56.89	TKT	146.22	33.13	1053.8	-263.666	132.506
42.67	TKT	146.22	33.13	1188.25	-380.38	85.419
34.13	TKT	146.22	33.13	1141	-388.068	66.032
28.44	TKT	146.22	33.13	1027.32	-350.432	36.484
21.33	TKT	146.22	33.13	1016.41	-285.309	47.889
17.07	TKT	146.22	33.13	967.744	-299.179	48.777
14.22	TKT	146.22	33.13	941.395	-259.012	27.798
10.67	TKT	146.22	33.13	921.808	-282.726	29.563
8.53	TKT	146.22	33.13	889.867	-265.924	26.374
7.11	TKT	146.22	33.13	863.699	-251.679	20.586
5.33	TKT	146.22	33.13	844.506	-218.641	23.16
4.27	TKT	146.22	33.13	812.918	-209.486	22.218
3.56	TKT	146.22	33.13	778.153	-191.463	17.996
